# Supplementary material for: Genetic Risk Scores for the Determination of Type 2 Diabetes Mellitus (T2DM) in North India
Source: Int J Environ Res Public Health. 2023 Feb 20;20(4):3729. doi: 10.3390/ijerph20043729 (PMC9959290; doi:10.3390/ijerph20043729)
Supplement: Supplementary file 1 [file ijerph-20-03729-s001.zip]

Archive with 1 entries (1 files):
- ijerph-2100487-supplementary.pdf
